# Supplementary material for: Machine Learning-Based Analysis of Differentially Expressed Genes in the Muscle Transcriptome Between Beef Cattle and Dairy Cattle
Source: Int J Mol Sci. 2025 May 23;26(11):5046. doi: 10.3390/ijms26115046 (PMC12155536; doi:10.3390/ijms26115046)
Supplement: Supplementary file 1 [file ijms-26-05046-s001.zip › Table S1.csv]

input_s2fid	output_entrez	output_symbol	output_name
s2f_0000005051	510037	RNF122	ring finger protein 122
s2f_0000013036	100337254	SIK1	serine/threonine-protein kinase sik1
s2f_0000013036	539570	SIK2	serine/threonine-protein kinase sik2
s2f_0000014012	281338	MYH3	myosin-3
s2f_0000014014	281337	MYH1	myosin-1
s2f_0000014014	281339	MYH8	myosin-8
s2f_0000014014	408020	MYH4	myosin-4
s2f_0000014014	511687	U	myosin-13
s2f_0000014014	788772	MYH2	myosin-2
s2f_0000014006	530050	MYH11	myosin-11
s2f_0000039021	615055	CRACR2B	ef-hand calcium-binding domain-containing protein 4a isoform x1
s2f_0000043024	280979	ACTB	actin, cytoplasmic 1
s2f_0000043024	404122	ACTG1	actin, cytoplasmic 2
s2f_0000043024	780991	ACTBL2	beta-actin-like protein 2 isoform x1
s2f_0000068010	507120	CIRBP	cold-inducible rna-binding protein
s2f_0000068010	509771	RBM3	rna-binding protein 3 isoform 1
s2f_0000073033	512171	ADAMTS1	a disintegrin and metalloproteinase with thrombospondin motifs 1
s2f_0000074015	100296627	U	low quality protein: multidrug resistance protein 1
s2f_0000074015	100336913	ABCB4	phosphatidylcholine translocator abcb4 isoform x2
s2f_0000074015	101902435	U	phosphatidylcholine translocator abcb4-like isoform x1
s2f_0000074015	281585	ABCB1	low quality protein: multidrug resistance protein 1
s2f_0000116010	534010	SOX17	transcription factor sox-17
s2f_0000126034	614203	GALNT18	polypeptide n-acetylgalactosaminyltransferase 18
s2f_0000127012	281358	NPR3	atrial natriuretic peptide receptor 3 precursor
s2f_0000162005	519037	PLCE1	1-phosphatidylinositol 4,5-bisphosphate phosphodiesterase epsilon-1
s2f_0000171017	515433	GCGR	glucagon receptor precursor
s2f_0000177010	540276	SRSF3	serine/arginine-rich splicing factor 3
s2f_0000177013	510474	SRSF5	serine/arginine-rich splicing factor 5
s2f_0000231010	408005	HEY1	hairy/enhancer-of-split related with yrpw motif protein 1
s2f_0000371001	533794	SLC25A33	solute carrier family 25 member 33
s2f_0000403006	540444	HMGB2	high mobility group protein b2
s2f_0000485016	516021	SLC5A6	sodium-dependent multivitamin transporter
s2f_0000493002	512571	PKM	pyruvate kinase pkm
s2f_0000493002	539579	PKLR	pyruvate kinase pklr
s2f_0000511001	506809	GATA2	endothelial transcription factor gata-2
s2f_0000545003	516036	CBR3	carbonyl reductase [nadph] 3
s2f_0000617005	615427	SKP1	s-phase kinase-associated protein 1
s2f_0000632002	282446	IDH3A	isocitrate dehydrogenase [nad] subunit alpha, mitochondrial precursor
s2f_0000646007	281999	PRDX4	peroxiredoxin-4 precursor
s2f_0000697007	534583	CNN1	calponin-1
s2f_0000736009	282331	PTGER4	prostaglandin e2 receptor ep4 subtype
s2f_0000773004	511053	SLC27A3	long-chain fatty acid transport protein 3
s2f_0000773004	537062	SLC27A6	long-chain fatty acid transport protein 6
s2f_0000859003	617914	MAFF	transcription factor maff
s2f_0000886006	617564	DHDH	trans-1,2-dihydrobenzene-1,2-diol dehydrogenase
s2f_0000895014	281135	S1PR1	sphingosine 1-phosphate receptor 1
s2f_0000949010	505727	NOV	protein nov homolog precursor
s2f_0000953006	281032	BTG1	protein btg1
s2f_0000953009	539364	BTG2	protein btg2
s2f_0001025006	327702	NDUFAB1	acyl carrier protein, mitochondrial precursor
s2f_0001031002	516536	EVA1C	protein eva-1 homolog c
s2f_0001046006	537706	ALYREF	tho complex subunit 4
s2f_0001055008	614548	GADL1	acidic amino acid decarboxylase gadl1
s2f_0001105003	614417	RBPMS	rna-binding protein with multiple splicing
s2f_0001166001	511077	MYC	myc proto-oncogene protein
s2f_0001216006	617828	ADORA2A	adenosine receptor a2a
s2f_0001305007	503621	PDLIM5	pdz and lim domain protein 5
s2f_0001305007	536781	LDB3	lim domain-binding protein 3
s2f_0001349006	281402	PIM1	serine/threonine-protein kinase pim-1
s2f_0001598005	505165	RRAD	gtp-binding protein rad
s2f_0001649004	511955	SLC43A2	large neutral amino acids transporter small subunit 4
s2f_0001668001	530855	GALK1	galactokinase
s2f_0001688004	523783	SLC35E4	solute carrier family 35 member e4
s2f_0001690004	616753	CISH	cytokine-inducible sh2-containing protein
s2f_0001697005	280763	DDO	d-aspartate oxidase
s2f_0001698009	503685	CST6	cystatin-m precursor
s2f_0001782008	615507	GSTM3	glutathione s-transferase mu 3
s2f_0001815003	514255	SLC20A1	sodium-dependent phosphate transporter 1
s2f_0001819001	509624	KARS	lysine--trna ligase
s2f_0001894004	535231	ERG	transcriptional regulator erg
s2f_0002016004	100300012	IRS2	insulin receptor substrate 2
s2f_0002182004	614815	SBK1	serine/threonine-protein kinase sbk1
s2f_0002359004	786490	EMP1	epithelial membrane protein 1
s2f_0002457003	282386	TMSB4X	thymosin beta-4
s2f_0002488002	513497	CDKN1A	cyclin-dependent kinase inhibitor 1
s2f_0002504006	540605	CREM	camp-responsive element modulator
s2f_0002535002	535578	EGLN3	egl nine homolog 3
s2f_0002658005	618226	SFPQ	splicing factor, proline- and glutamine-rich
s2f_0002687001	515406	CSRNP1	cysteine/serine-rich nuclear protein 1
s2f_0002777004	338445	MAOB	amine oxidase [flavin-containing] b
s2f_0003296001	614154	PER3	low quality protein: period circadian protein homolog 3
s2f_0003313004	532401	ZNF281	zinc finger protein 281
s2f_0003532006	281413	PNMT	phenylethanolamine n-methyltransferase
s2f_0003822002	504874	TRAPPC5	trafficking protein particle complex subunit 5
s2f_0003844002	617017	RAMP1	receptor activity-modifying protein 1 precursor
s2f_0003921001	783538	ARID5B	at-rich interactive domain-containing protein 5b isoform x1
s2f_0004020005	541125	ELK3	ets domain-containing protein elk-3
s2f_0004124005	540068	RETREG1	reticulophagy regulator 1
s2f_0004221001	614135	STX18	syntaxin-18
s2f_0004338003	535916	SMAD7	mothers against decapentaplegic homolog 7
s2f_0004349006	523618	IER5	immediate early response gene 5 protein
s2f_0004420003	506612	DTNBP1	dysbindin
s2f_0004495004	515266	ATF3	cyclic amp-dependent transcription factor atf-3
s2f_0004498003	281090	COX4I1	cytochrome c oxidase subunit 4 isoform 1, mitochondrial precursor
s2f_0004545002	281004	APOE	apolipoprotein e precursor
s2f_0004971002	518046	GTF2H5	general transcription factor iih subunit 5
s2f_0005147003	538827	APOLD1	apolipoprotein l domain-containing protein 1
s2f_0005300001	509258	RNASEH2B	ribonuclease h2 subunit b
s2f_0005546004	338078	STC1	stanniocalcin-1 precursor
s2f_0006132001	615114	SELENOK	selenoprotein k
s2f_0006519003	101905782	ERFE	low quality protein: erythroferrone
s2f_0006541002	3283879	COX1	cytochrome c oxidase subunit i
s2f_0006581004	507695	FAM101A	filamin-interacting protein fam101a
s2f_0006650001	540336	GAS1	growth arrest-specific protein 1
s2f_0007822003	100125320	TPRN	taperin
s2f_0009080002	532640	NRAP	nebulin-related-anchoring protein
s2f_0009848002	510136	ZBTB21	zinc finger and btb domain-containing protein 21
s2f_0010406001	506714	GINM1	glycoprotein integral membrane protein 1 precursor
s2f_0010438001	513376	STBD1	starch-binding domain-containing protein 1
s2f_0011613001	3283888	ND6	nadh dehydrogenase subunit 6
s2f_0012718001	104974214	U	apolipoprotein a-i-like
s2f_0012718001	281631	APOA1	apolipoprotein a-i preproprotein
s2f_0012890001	112446372	CCDC71L	coiled-coil domain-containing protein 71l
s2f_0013109001	614490	C15H11ORF52	uncharacterized protein c11orf52 homolog isoform x1
s2f_0016252001	507054	IL33	interleukin-33
s2f_0016540001	618787	U	uncharacterized protein loc618787
s2f_0016540001	788637	IQCN	iq domain-containing protein n
