# Supplementary material for: Machine Learning-Based Analysis of Differentially Expressed Genes in the Muscle Transcriptome Between Beef Cattle and Dairy Cattle
Source: Int J Mol Sci. 2025 May 23;26(11):5046. doi: 10.3390/ijms26115046 (PMC12155536; doi:10.3390/ijms26115046)
Supplement: Supplementary file 1 [file ijms-26-05046-s001.zip › Table S2.xlsx]

## Sheet: Sheet1
Beef Cattle	Cow
SRR27410229	SRR27410232
SRR27410230	SRR27410233
SRR27410231	SRR27410234
SRR14209399	SRR23951487
SRR14209400	SRR23951488
SRR14209401	SRR23951489
SRR14209402	SRR23951490
SRR14209403	SRR23951491
SRR14209404	SRR23951492
SRR14209405	SRR23951493
SRR14209406	SRR23951494
SRR5813865	SRR23951495
SRR5813867	SRR23951496
SRR5813868	SRR23951497
SRR5813869	SRR23951498
SRR5813870	SRR6424076
SRR5813872	SRR6424077
SRR5813873	SRR6424078
SRR5813874	SRR6424079
SRR5813875	SRR6424080
SRR5813876	SRR6424081
SRR5813877	SRR1607606
SRR5813878	SRR1607607
SRR5813879	SRR1607608
SRR5813891	SRR1607609
SRR5813892	SRR1607610
SRR5813893	SRR1607611
SRR5813894	SRR1607612
SRR5813895	SRR1607613
SRR5813896	SRR1607614
SRR5813897	SRR1607615
SRR5813898	SRR1607616
SRR5813899	SRR1607617
SRR5813900	SRR1607618
SRR5813901	SRR1607619
SRR5813902	SRR1607620
SRR5813903	SRR1607621
SRR5813904	SRR1607622
SRR5813905	SRR1607623
SRR5813906	SRR1607624
SRR5813907	SRR1607625
SRR5813911	SRR1607626
SRR5813916	SRR1607627
SRR5813917	SRR1607628
SRR5813919	SRR1607629
SRR5813920	SRR1607630
SRR5813921	SRR1607631
SRR5813922	SRR1607632
SRR5813923	SRR1607633
SRR5813924	SRR1607634
SRR5813925	SRR1607635
SRR5813926	SRR1607636
SRR5813927	SRR1607637
SRR5813930	SRR1607638
SRR5813944	SRR1607639
SRR13633395	SRR1607640
SRR13633396	SRR1607641
SRR13633397	SRR1607642
SRR13633398	SRR1607643
SRR13633399	SRR1607644
SRR13633400	SRR1607645
SRR6424066	SRR1607646
SRR6424067	SRR1607647
SRR6424070	SRR1607648
SRR6424071	SRR1607649
SRR6424072	SRR1607650
SRR6424073	SRR1607651
SRR5086383	SRR1607652
SRR5086379	SRR1607653
SRR16947335	SRR26343456
SRR16947336	SRR26343467
SRR16947337	SRR26343449
SRR16947338	SRR26343460
SRR16947339	SRR26343430
SRR16947340	SRR26343433
SRR16947341	SRR26343444
SRR16947342	SRR26343455
SRR16947343	SRR28151713
SRR16947344	SRR28151714
SRR16947345	SRR28151715
SRR16947346	SRR28151716
SRR16947347	SRR28151717
SRR16947348	SRR28151718
SRR16947349	SRR28151719
SRR16947350	SRR28151720
SRR16947351	SRR28151721
SRR16947352	SRR28151722
SRR16947353	SRR28151723
SRR16947354	SRR28151724
SRR16947355
SRR16947356
SRR16947357
SRR16947358
SRR16947359
SRR16947360
SRR16947361
SRR16947362
SRR16947363
SRR16947364
SRR16947365
SRR16947366
SRR16947367
SRR16947368
SRR16947369
SRR16947370
SRR16947371
SRR16947372
SRR16947373
SRR16947374
SRR16947375
SRR16947376
SRR16947377
SRR16947378
